# Supplementary material for: Acceptability of School Menus: A Systematic Review of Assessment Methods
Source: Int J Environ Res Public Health. 2023 Jan 27;20(3):2242. doi: 10.3390/ijerph20032242 (PMC9914958; doi:10.3390/ijerph20032242)
Supplement: Supplementary file 1 [file ijerph-20-02242-s001.zip]

Archive with 1 entries (1 files):
- ijerph-2105100-supplementary.pdf
